# Supplementary material for: Identification and validation of necroptosis-related prognostic gene signature and tumor immune microenvironment infiltration characterization in esophageal carcinoma
Source: BMC Gastroenterol. 2022 Jul 15;22:344. doi: 10.1186/s12876-022-02423-6 (PMC9284853; doi:10.1186/s12876-022-02423-6)
Supplement: Supplementary file 2 — Additional file 2: Table S2. 52 NRGs among the DEGs between EC and normal samples. [file 12876_2022_2423_MOESM2_ESM.xlsx]

## Sheet: Sheet1
NRGs AND DEGs	logFC	AveExpr	adj.P.Val
TNF	1.46313	0.81611	4.66506e-127
TRAF2	1.28702	3.64092	1.94143e-143
BIRC2	1.29676	4.67195	7.8552e-230
BIRC3	1.88515	3.20437	2.32611e-113
XIAP	1.70047	3.72703	0
SPATA2L	1.30715	3.32166	1.74532e-186
SPATA2	1.93605	3.36548	0
FADD	1.98345	3.66205	3.11319e-173
CASP8	2.05399	2.75888	3.75502e-227
CYBB	1.82856	2.76522	6.9935e-85
SLC25A4	-1.5262	5.37437	7.29638e-38
SLC25A5	1.27332	8.50854	1.35617e-98
VDAC1	1.30395	6.91594	1.51584e-129
GLUD2	1.33381	0.792246	1.68421e-301
PYGM	-3.03103	3.711	4.62231e-77
FTL	1.38511	11.5805	2.05188e-69
PLA2G4E	1.51059	1.12865	1.95519e-27
PLA2G4A	1.42807	3.11592	2.7961e-83
PLA2G4B	-4.49381	4.97368	0
PLA2G4F	1.60502	1.77154	1.99809e-23
ALOX15	1.03736	0.367409	3.36607e-90
PGAM5	1.69022	4.29471	3.09907e-206
PYCARD	1.3922	4.93527	1.18771e-43
CASP1	1.19001	3.76964	7.4357e-53
IL1B	3.21224	1.18028	4.79055e-211
CHMP4A	-3.26891	5.70597	0
CHMP4C	2.28795	2.97951	9.35442e-46
CHMP1B	1.13691	5.50237	1.30876e-104
TRPM7	1.11639	3.52751	1.22621e-119
IL1A	2.20255	1.61766	3.79555e-41
IL33	-1.85619	4.92279	4.32982e-56
TNFSF10	1.31372	5.65858	7.70023e-51
TNFRSF10A	1.98279	2.98699	3.41671e-117
TNFRSF10B	1.18658	4.77918	1.33165e-93
IFNAR1	1.34959	4.24464	9.47342e-229
IFNGR1	1.39645	6.211	1.30145e-186
IFNGR2	1.38543	5.34211	3.46907e-148
JAK1	1.20158	5.86373	4.50085e-109
JAK3	1.19131	2.36698	1.50066e-59
STAT1	2.71742	5.35417	9.99591976734482e-310
IRF9	-2.29667	5.47726	1.21332e-285
EIF2AK2	2.27306	3.75983	3.06267e-301
TICAM2	-2.17485	2.28672	8.48483e-263
TICAM1	1.44	4.98404	3.3605e-66
ZBP1	1.12719	0.750822	5.90198e-109
HSP90AA1	1.5132	8.56483	4.9345e-141
HSP90AB1	1.87999	9.41982	1.9759e-267
TNFAIP3	1.72105	4.51856	1.83032e-104
PARP1	1.655	5.17676	1.30755e-196
BID	1.23301	3.81064	2.62701e-139
AIFM1	1.20374	4.56202	1.39007e-149
PPIA	1.11605	8.16609	8.71554e-104
